# Supplementary material for: Essential HDRescue: A Co-Targeting Strategy to Enhance Precision Genome Editing by Co-Editing Essential Genes
Source: Cells. 2026 Apr 24;15(9):768. doi: 10.3390/cells15090768 (PMC13162901; doi:10.3390/cells15090768)
Supplement: Supplementary file 1 [file cells-15-00768-s001.zip]

Archive with 1 entries (1 files):
- cells-4226774-supplementary.pdf
